# Supplementary material for: Modelling Gas Transport in Multiphasic Materials: Application to Semicrystalline Membranes
Source: Membranes (Basel). 2025 Mar 2;15(3):76. doi: 10.3390/membranes15030076 (PMC11944189; doi:10.3390/membranes15030076)
Supplement: Supplementary file 1 [file membranes-15-00076-s001.zip]

Archive with 1 entries (1 files):
- membranes-3444742-supplementary.pdf
